# Supplementary material for: The Effect of the Timing of Invasive Management on Cardiac Function in Patients with NSTE-ACS, Insights from the OPTIMA-2 Randomized Controlled Trial
Source: J Clin Med. 2021 Aug 17;10(16):3636. doi: 10.3390/jcm10163636 (PMC8396935; doi:10.3390/jcm10163636)
Supplement: Supplementary file 1 [file jcm-10-03636-s001.zip]

Archive with 3 entries (3 files):
- Supplementary File 1. Correlation Between different Variables and LVEF_v28-06.pdf
- Supplementary File 2. Diagnosis Conservative Treated_28-06.pdf
- Supplementary File 3. PCI treated GLS and EF v28-06.pdf
